# Supplementary material for: Cumulative Live Birth Rates After the First ART Cycle Using Flexible GnRH Antagonist Protocol vs. Standard Long GnRH Agonist Protocol: A Retrospective Cohort Study in Women of Different Ages and Various Ovarian Reserve
Source: Front Endocrinol (Lausanne). 2020 May 8;11:287. doi: 10.3389/fendo.2020.00287 (PMC7225261; doi:10.3389/fendo.2020.00287)
Supplement: Supplementary file 1 [file Table_1.XLSX]

## Sheet: Sheet1
	Supplementary Table 1 Comparison of outcomes of multivariable regression analysis using dataset with missing values,dataset with complete data and dataset with multiple imputation for the missing data.
		Female age <30 y
	Basal AFC <=7	Dataset with missing data	P	Dataset with complete data	P	Dataset with multiple imputation	P
	GnRH agonist	Ref		Ref		Ref
	GnRH antagonist	0.3 (0.1, 0.6)	0.01	0.3 (0.1, 0.9)	0.033	0.3 (0.2, 0.6)	0.0002
	Basal AFC >7, <=24
	GnRH agonist	Ref		Ref		Ref
	GnRH antagonist	1.0 (0.8, 1.3)	0.86	1.0 (0.8, 1.3)	0.87	1.0 (0.9, 1.2)	1
	Basal AFC >24
	GnRH agonist	Ref		Ref		Ref
	GnRH antagonist	1.8 (1.1, 3.0)	0.027	1.8 (1.1, 3.0)	0.027	1.6 1.1, 2.2)	0.005
		Female age >=30 y, <40 y
	Basal AFC <=7	Dataset with missing data	P	Dataset with complete data	P	Dataset with multiple imputation	P
	GnRH agonist	Ref		Ref		Ref
	GnRH antagonist	0.9 (0.5, 1.5)	0.595	0.9 (0.5, 1.6)	0.674	0.9 (0.6, 1.3)	0.559
	Basal AFC >7, <=24
	GnRH agonist	Ref		Ref		Ref
	GnRH antagonist	1.1 (0.9, 1.3)	0.633	1.1 (0.9, 1.3)	0.641	1.1 (1.0, 1.2)	0.138
	Basal AFC >24
	GnRH agonist	Ref		Ref		Ref
	GnRH antagonist	1.0 (0.5, 2.0)	1	1.0 (0.5, 2.0)	0.988	1.1 (0.7, 1.7)	0.685
		Female age >=40 y
	Basal AFC <=7	Dataset with missing data	P	Dataset with complete data	P	Dataset with multiple imputation	P
	GnRH agonist	Ref		Ref		Ref
	GnRH antagonist	0.5 (0.1, 3.4)	0.507	0.4 (0.0, 5.3)	0.501	0.5 (0.1, 1.8)	0.288
	Basal AFC >7, <=24
	GnRH agonist	Ref		Ref		Ref
	GnRH antagonist	0.5 (0.1, 2.6)	0.419	0.5 (0.1, 2.6)	0.419	0.5 (0.2, 1.5)	0.216
	Basal AFC >24
	GnRH agonist	NA		NA		NA
	GnRH antagonist	NA	NA	NA	NA	NA	NA
